# Supplementary material for: Cranial Mandibular Fibrosis Syndrome in Adult Farmed Rainbow Trout Oncorhynchus mykiss
Source: Pathogens. 2021 Apr 30;10(5):542. doi: 10.3390/pathogens10050542 (PMC8145062; doi:10.3390/pathogens10050542)
Supplement: Supplementary file 1 [file pathogens-10-00542-s001.zip]

Archive with 1 entries (1 files):
- pathogens-1166242-SI.pdf
